# Supplementary material for: Chronic cocaine induces HIF-VEGF pathway activation along with angiogenesis in the brain
Source: PLoS One. 2017 Apr 27;12(4):e0175499. doi: 10.1371/journal.pone.0175499 (PMC5407832; doi:10.1371/journal.pone.0175499)
Supplement: S1 Dataset — (XLSX) [file pone.0175499.s002.xlsx]

## Sheet: Sheet1
		Plasma NO measurement by ELISA
			Control-2W	Control-4W	Cocaine-2W	Cocaine-4W
			1.57669	0.551505	0.271171	0.195067
			0.452988	1.41882	1.15514	1.7362
			1.11176	1.07061	0.364828	1.57978
			0.904143	0.913495	1.74544	0.630956
					0.792668	0.873656
					1.03844	0.5974
					0.969419	1.1226
					0.812307	0.912747
					0.913682	1.02011
		Mean	1.01139	0.988607	0.895899	0.963169
		Stdev	0.466532	0.359865	0.433724	0.481033
		n	4	4	9	9
		std error	0.233266	0.179933	0.144575	0.160344
		NOS1 measurement by ELISA
			SSC					PFC					Stri					Nac
			control-2wk	ctr-4w	treated-2wk	treated-4wk		control-2wk	ctr-4w	treated-2wk	treated-4wk		control-2wk	ctr-4w	treated-2wk	treated-4wk		ctr-2wk	ctr-4wk	treated-2wk	treated-4wk
			0.4127	0.6219	0.6834	0.5307		0.1295	0.5965	0.6335	0.645		0.3214	0.8361	0.8708	0.894		0.6617	0.8826	0.8113	0.9684
			0.6136	0.5511	0.6871	0.6575		0.4733	0.6375	0.5998	0.7209		0.6467	0.807	1.1424	0.6984		0.5144	1.0019	0.9021	0.9301
			0.2216	0.5869	0.9098	0.6668		0.4288	0.5115	0.7561	0.6073		0.4339	0.9383	1.0766	1.0186		0.8657	1.0891	0.983	1.1095
			0.6042	0.5258	0.4727	0.7716		0.6383	0.578	0.4783	0.745		0.7676	0.8831	0.7017	1.0063				0.9179	0.8826
					0.3944	0.6038				0.4553	0.5879				0.6895	1.04				0.9232	1.078
					0.4862	0.5527				0.6528	0.7164				0.6396	0.8497
		Mean	0.463025	0.571425	0.6056	0.630517		0.417475	0.580875	0.595967	0.670417		0.5424	0.866125	0.853433	0.917833		0.6806	0.9912	0.9075	0.99372
		Stdev	0.185672	0.0419601	0.19066	0.0879564		0.212083	0.0525093	0.113074	0.0658247		0.201831	0.0574301	0.214116	0.131352		0.176411	0.103665	0.0619243	0.0968819
		n	4	4	6	6		4	4	6	6		4	4	6	6		3	3	5	5
		std error	0.0928358	0.02098	0.0778368	0.0359081		0.106042	0.0262547	0.0461623	0.0268728		0.100915	0.028715	0.0874125	0.053624		0.101851	0.059851	0.0276934	0.0433269
		Micorvascular density measurement by immunofluorescence microscopy
			PFC					SSC					Nac					Dstri
			2 wk ctl	2wk cocaine	4wk ctl	4wk cocaine		2 wk ctl	2wk cocaine	4wk ctl	4wk cocaine		2 wk ctl	2wk cocaine	4wk ctl	4wk cocaine		2 wk ctl	2wk cocaine	4wk ctl	4wk cocaine
			248.674	299.237	229.332	290.119		275.752	342.617	256.134	361.13		260.555	262.489	223.806	268.844		262.489	259.726	268.015	301.172
			234.859	285.422	243.148	303.935		276.304	355.603	281.83	373.011		259.726	265.252	245.911	299.237		276.304	265.252	290.119	290.119
			232.095	302.829	264.423	302		269.12	358.643	312.224	385.997		253.095	279.067	265.252	295.645		270.778	262.489	290.119	287.356
		Mean	238.543	295.83	245.634	298.685		273.725	352.288	283.396	373.379		257.792	268.936	244.99	287.909		269.857	262.489	282.751	292.882
		Stdev	8.88194	9.19032	17.677	7.48065		3.99767	8.51178	28.0776	12.4378		4.08893	8.88194	20.7382	16.6082		6.9535	2.76304	12.7619	7.31032
		n	3	3	3	3		3	3	3	3		3	3	3	3		3	3	3	3
		std error	5.12799	5.30603	10.2058	4.31896		2.30805	4.91428	16.2106	7.18096		2.36074	5.12799	11.9732	9.58872		4.01461	1.59524	7.36811	4.22062
		VEGF measurement by immunofluorescence microscopy
			PFC					SSC					Nac					Dstri
			2 wk ctl	2wk coc	4wk ctl	4wk cocaine		2 wk ctl	2wk coc	4wk ctl	4wk cocaine		2 wk ctl	2wk coc	4wk ctl	4wk cocaine		2 wk ctl	2wk coc	4wk ctl	4wk cocaine
			0.6042	0.868667	0.34925	0.9605		0.4665	0.737	0.4505	0.9605		0.537734	0.591833	0.803	0.8204		0.4505	0.671	0.65435	0.715
			0.390667	0.7794	0.472675	1.36533		0.4592	0.690667	0.5752	1.68861		0.402625	0.446	0.322	1.058		0.287334	0.29875	0.382667	0.775333
			0.3912	0.88325	0.335	0.8095		0.384	0.850905	0.318333	1.3318		0.336	0.59375	0.38075	0.898		0.36875	0.359833	0.3532	0.33375
				0.75		1.10353			1.163		1.28306			0.425		1.00733			0.5892		0.4692
		Mean	0.462022	0.820329	0.385642	1.05971		0.436567	0.860393	0.448011	1.31599		0.425453	0.514146	0.501917	0.945933		0.368861	0.479696	0.463406	0.573321
		Stdev	0.12313	0.0656175	0.0757091	0.236483		0.0456702	0.212676	0.128452	0.298078		0.102786	0.0912194	0.262395	0.107059		0.0815831	0.178603	0.166018	0.207459
		n	3	4	3	4		3	4	3	4		3	4	3	4		3	4	3	4
		std error	0.071089	0.0328087	0.0437107	0.118242		0.0263677	0.106338	0.0741616	0.149039		0.0593436	0.0456097	0.151494	0.0535296		0.047102	0.0893014	0.0958504	0.103729
		HIF-1 alpha measurement by Western Blot
			PFC					SSC					NAC					Dstri
			2 wk control	2 wk cocaine	4 wk control	4 wk cocaine		2 wk control	2 wk cocaine	4 wk control	4 wk cocaine		2 wk control	2 wk cocaine	4 wk control	4 wk cocaine		2 wk control	2 wk cocaine	4 wk control	4 wk cocaine
			0.000556909	0.00108231	0.000650194	0.000571283		0.000344656	0.000710006	0.000687206	0.00171022		0.000354482	0.00064592	0.000311793	0.000428443		0.000421703	0.000466349	0.000363157	0.000455692
			0.000870188	0.000869502	0.000804166	0.00144514		0.000984497	0.000899757	0.000740222	0.0031551		0.000384675	0.00080353	0.000504615	8.02356e-05		0.000647674	0.000784841	0.000365124	6.10282e-05
			0.00025958	0.000735772	0.000798975	0.00114868		0.000441488	0.0013345	0.00089395	0.001024		0.000310273	0.000536445	0.00017235	0.000231563		0.000402384	0.000475981	0.000476766	0.00019413
				0.000289279		0.000991477		0.000153	9.14021e-05	0.000262	0.000879208			0.000506501		0.000255495			0.00016008		0.00021622
				0.000126664		0.00100185			4.82039e-05		0.000850687			9.42617e-05		0.000501362			7.75637e-05		0.000476264
				5.79512e-05		0.0010881			0.000404736		0.0011962			0.000196569					6.45364e-05		0.000227
				0.0002504		0.000483			0.0001723		0.000377								0.0002553		0.000307
				0.0002069		0.000243					0.000449								0.0003906
				0.0001729							0.000369
		Mean	0.000562226	0.000421298	0.000751112	0.000871567		0.00048091	0.000522986	0.000645845	0.00111227		0.00034981	0.000463871	0.000329586	0.00029942		0.000490587	0.000334406	0.000401682	0.000276762
		Stdev	0.000305338	0.000372467	8.74357e-05	0.000400048		0.000356484	0.0004803	0.0002705	0.000880432		3.74206e-05	0.000269687	0.000166846	0.000167334		0.000136384	0.000244642	6.50318e-05	0.00014846
		n	3	9	3	8		4	7	4	9		3	6	3	5		3	8	3	7
		std error	0.000176287	0.000124156	5.0481e-05	0.000141438		0.000178242	0.000181536	0.00013525	0.000293477		2.16048e-05	0.000110099	9.63284e-05	7.48342e-05		7.87412e-05	8.64939e-05	3.75461e-05	5.61126e-05
